# Supplementary material for: New Stimulation Device to Drive Multiple Transverse Intrafascicular Electrodes and Achieve Highly Selective and Rich Neural Responses
Source: Sensors (Basel). 2021 Oct 29;21(21):7219. doi: 10.3390/s21217219 (PMC8587292; doi:10.3390/s21217219)
Supplement: Supplementary file 1 [file sensors-21-07219-s001.zip]

Archive with 1 entries (1 files):
- sensors-1406010-supplementary.pdf
